# Supplementary material for: Thermal Post-Cross-Linking of Siloxane/Silsesquioxane Hybrids with Polycyclic Aromatic Units for Tailored Softening Behavior in High-Temperature Applications
Source: Molecules. 2025 Aug 29;30(17):3532. doi: 10.3390/molecules30173532 (PMC12430222; doi:10.3390/molecules30173532)
Supplement: Supplementary file 1 [file molecules-30-03532-s001.zip]

Archive with 1 entries (1 files):
- molecules-3809201-supplementary.docx
